# Supplementary material for: Quadruple C-H activation coupled to hydrofunctionalization and C-H silylation/borylation enabled by weakly coordinated palladium catalyst
Source: Nat Commun. 2020 Nov 9;11:5662. doi: 10.1038/s41467-020-19508-z (PMC7652853; doi:10.1038/s41467-020-19508-z)
Supplement: Supplementary file 4 — Supplementary Data 1 [file 41467_2020_19508_MOESM4_ESM.zip]

Archive with 1 entries (1 files):
- 257266_3_data_set_4978237_qhzz8v.docx
